# Supplementary material for: Low-cost sample preservation methods for high-throughput processing of rumen microbiomes
Source: Anim Microbiome. 2022 Jun 6;4:39. doi: 10.1186/s42523-022-00190-z (PMC9171989; doi:10.1186/s42523-022-00190-z)
Supplement: Supplementary file 4 — Additional file4. Supplementary Code. R code used to produce the analysis. [file 42523_2022_190_MOESM4_ESM.r]

######## Final Analysis

##### load packages
library(readxl)
library(predictmeans)
library(lme4)
library(stringr)
library(tidyr)
library(ggplot2)      #v3.3.5
theme_set(theme_bw())
library(grid)
library(egg)
library(ggfortify)

###### Functions ########
normalizeOTU = function(OTU, group){
  OTU_out = OTU
  for(gg in unique(group)){
    OTU_temp = OTU[which(group == gg)]
    if(length(OTU_temp) > 1) OTU_temp = scale(OTU_temp)
    OTU_out[which(group == gg)] = OTU_temp 
  }
  return(OTU_out)
}
corcol = c("blue","black","forestgreen")

## Name of supplementary files
add_file1 = "Additional_file_1.xlsx"
add_file2 = "Additional_file_2.xlsx"

###### load in data #######
## Sample information
samInfo = as.data.frame(read_excel(add_file2, sheet = "Data S1", guess_max = 1240))
samInfo$AnimalRound = paste(samInfo$AnimalID,samInfo$Round,sep="_") 
## Number of reads
numReads = as.data.frame(read_excel(add_file2, sheet = "Data S2", guess_max = 1280))
samInfo = merge(samInfo, numReads)
samInfo = samInfo[which(!(stringr::str_detect(samInfo$LabID, "Pos"))),]
## DNA yield and quality information
DNAconc = as.data.frame(read_excel(add_file1, sheet = "Table S2", guess_max = 1280, skip = 1))
DNAconc = DNAconc[,c(2,15,6,7)]
colnames(DNAconc) = c("SampleID", "DNAyield", "A260nm_280nm", "A260nm_230nm")
## Reference-base count matrix
RB_count = as.data.frame(read_excel(add_file2, sheet = "Data S3"))
taxa = colnames(RB_count)[-1]

## relative abundance matrices
prop_RB = cbind(LabID=RB_count[,1],RB_count[,-1]/(rowSums(RB_count[,-1])))
## subset to only samples that did not fail (and exclude controls)
prop_RB_subset = prop_RB[which(prop_RB[,1] %in% samInfo$LabID[!stringr::str_detect(samInfo$LabID, "Pos") & samInfo$numReads > 100000]),]

## log10 relative abundance matrix
log10_prop_RB = data.frame(LabID=RB_count[,1],log10((RB_count[,-1]+1)/(rowSums(RB_count[,-1]+1))))
log10_prop_RB_subset = log10_prop_RB[which(prop_RB[,1] %in% samInfo$LabID[!stringr::str_detect(samInfo$LabID, "Pos") & samInfo$numReads > 100000 & samInfo$Method != "EtOH"]),]
log10_prop_RB_subset_norm = data.frame(LabID=log10_prop_RB_subset[,1],apply(log10_prop_RB_subset[,-1],2, normalizeOTU, group=samInfo$Method[which(prop_RB[,1] %in% samInfo$LabID[!stringr::str_detect(samInfo$LabID, "Pos") & samInfo$numReads > 100000 & samInfo$Method != "EtOH"])]))

## Taxa groups
family = taxa
family[which(family %in% c("Methanobrevibacter","Methanomicrobium","Methanosarcina"))] = "Archaea"
family[which(family %in% c("Acetitomaculum","Actinomyces","Bacillus","Bifidobacterium","Blautia","Cellulomonas","Clostridium","Corynebacterium","Denitrobacterium",
                           "Dorea","Enterococcus","Eubacterium","Kandleria","Lachnoclostridium","Lachnospira","Lactobacillus","Lactococcus","Micrococcus","Olsenella",
                           "Oribacterium","Pediococcus","Peptostreptococcus","Propionibacterium","Ruminococcus","Sarcina","Sharpea","Staphylococcus","Streptococcus"))] = "GP Bacteria"
family[which(!(family %in% c("Archaea","GP Bacteria")))] = "GN Bacteria"


##########################################
############ Table 1 (and Table S3)

DNAconc_ana = merge(DNAconc, samInfo)
DNAconc_ana$Method = factor(DNAconc_ana$Method)
DNAconc_ana$Round = factor(DNAconc_ana$Round)

## DNA yield
lm_yield = lme(DNAyield~ Method + Round, random = list(~1|AnimalID, ~1|AnimalRound), data=DNAconc_ana)
predictmeans(lm_yield,"Method",pairwise = TRUE, plot = FALSE)
anova(lm_yield)

## DNA quality
DNAconc_ana = DNAconc_ana[which(DNAconc_ana$A260nm_280nm  < 150), ] # remove massive outlier
lm_A230 = lme(A260nm_230nm ~ Method + Round, random = list(~1|AnimalID, ~1|AnimalRound), data=DNAconc_ana)
predictmeans(lm_A230,"Method",pairwise = TRUE, plot=FALSE)
anova(lm_A230)
lm_A280 = lme(A260nm_280nm ~ Method + Round, random = list(~1|AnimalID, ~1|AnimalRound), data=DNAconc_ana)
predictmeans(lm_A280,"Method",pairwise = TRUE, plot=FALSE)
anova(lm_A280)

## RE-RRS
reads = merge(samInfo,RB_count)
reads = reads[which(!stringr::str_detect(reads$LabID,"Pos") & reads$numReads > 100000),]
reads$RB_reads = rowSums(reads[,taxa])/reads$numReads
reads$Method = factor(reads$Method)
reads$Round = factor(reads$Round)
reads$Library = factor(reads$Library)

lm_reads = lme(numReads/1000 ~ Method + Round + Library, random = list(~1|AnimalID, ~1|AnimalRound), data=reads)
predictmeans(lm_reads,"Method",pairwise = TRUE, plot=FALSE)
anova(lm_reads)
## Comments: original values were including positive controls and probably with AnimalRound in the model

## Assignment of reads using the RB approach
lm_RBper = lme(RB_reads ~ Method + Round + Library, random = list(~1|AnimalID, ~1|AnimalRound), data=reads)
predictmeans(lm_RBper,"Method",pairwise = TRUE, plot=FALSE)
anova(lm_RBper)

#######################################################
############### Figure 3

relAbn = merge(prop_RB_subset, samInfo)
relAbn = as.data.frame(pivot_longer(relAbn, cols = taxa, values_to = "RelAbn", names_to = "Taxa"))
relAbn$Method = factor(relAbn$Method, levels = c("GRC","TNx2","GHx2","EtOH"))

relAbn_wide = as.data.frame(pivot_wider(relAbn, id_cols = c("AnimalID","Round","Method","Library","AnimalRound"), names_from = "Taxa", values_from = "RelAbn"))
relAbn_wide$`Total Archaea` = rowSums(relAbn_wide[,taxa[family == "Archaea"]])
relAbn_wide$`Total Gram-Positive` = rowSums(relAbn_wide[,taxa[family == "GP Bacteria"]])
relAbn_wide$`Total Gram-Negative` = rowSums(relAbn_wide[,taxa[family == "GN Bacteria"]])
relAbn = as.data.frame(pivot_longer(relAbn_wide, cols = c(taxa, c("Total Gram-Positive","Total Gram-Negative","Total Archaea")), names_to = "Taxa", values_to = "RelAbn"))
taxaplus = c(taxa, c("Total Gram-Positive","Total Gram-Negative","Total Archaea"))

relAbn$Family = NA
relAbn$Family[which(relAbn$Taxa %in% c("Methanobrevibacter","Methanomicrobium","Methanosarcina","Total Archaea"))] = "Archaea"
relAbn$Family[which(relAbn$Taxa %in% c("Acetitomaculum","Actinomyces","Bacillus","Bifidobacterium","Blautia","Cellulomonas","Clostridium","Corynebacterium","Denitrobacterium",
                                       "Dorea","Enterococcus","Eubacterium","Kandleria","Lachnoclostridium","Lachnospira","Lactobacillus","Lactococcus","Micrococcus","Olsenella",
                                       "Oribacterium","Pediococcus","Peptostreptococcus","Propionibacterium","Ruminococcus","Sarcina","Sharpea","Staphylococcus","Streptococcus","Total Gram-Positive"))] = "GP Bacteria"
relAbn$Family[which(!(relAbn$Family %in% c("Archaea","GP Bacteria")))] = "GN Bacteria"

tmp1= aggregate(relAbn$RelAbn, by=list(Method=relAbn$Method, Taxa=relAbn$Taxa), mean)
colnames(tmp1)[colnames(tmp1) == "x"] = "RelAbn"
tmp2 = aggregate(relAbn$RelAbn, by=list(Method=relAbn$Method, Taxa=relAbn$Taxa), sd)
colnames(tmp2)[colnames(tmp2) == "x"] = "SD"
relAbn_mean = merge(tmp1, tmp2) #as.data.frame(tidyr::pivot_longer(meantab, cols = c("GRC","TNx2","GHx2","EtOH"), names_to = "Method", values_to = "RelAbn")) 
relAbn_mean$Family = NA
relAbn_mean$Family[which(relAbn_mean$Taxa %in% c("Methanobrevibacter","Methanomicrobium","Methanosarcina","Total Archaea"))] = "Archaea"
relAbn_mean$Family[which(relAbn_mean$Taxa %in% c("Acetitomaculum","Actinomyces","Bacillus","Bifidobacterium","Blautia","Cellulomonas","Clostridium","Corynebacterium","Denitrobacterium",
                                                 "Dorea","Enterococcus","Eubacterium","Kandleria","Lachnoclostridium","Lachnospira","Lactobacillus","Lactococcus","Micrococcus","Olsenella",
                                                 "Oribacterium","Pediococcus","Peptostreptococcus","Propionibacterium","Ruminococcus","Sarcina","Sharpea","Staphylococcus","Streptococcus","Total Gram-Positive"))] = "GP Bacteria"
relAbn_mean$Family[which(!(relAbn_mean$Family %in% c("Archaea","GP Bacteria")))] = "GN Bacteria"
relAbn_mean$Ylower = relAbn_mean$RelAbn - relAbn_mean$SD
relAbn_mean$Ylower[relAbn_mean$Ylower < 0] = 0
relAbn_mean$Yupper = relAbn_mean$RelAbn + relAbn_mean$SD
relAbn_mean$Total = (substr(relAbn_mean$Taxa,1,5) == "Total")
relAbn_mean$Taxa[relAbn_mean$Taxa == "Total Archaea"] = "Total *Archaea*"

relAbn_mean[which(relAbn_mean$Taxa == "Escherichia" & relAbn_mean$Method == "EtOH"), "Ylower"] = 0

sqrt4_trans = function() scales::trans_new(name="sqrt4", transform=function(x) log10(x) + 5, inverse = function(y) 10^(y-5), domain=c(0,1))
my_breaks = c(0.00001,0.0001,0.001,0.001,0.01,0.1,1)
p1 = ggplot(subset(relAbn_mean, relAbn_mean$Family != "GN Bacteria" & !relAbn_mean$Total), aes(y=RelAbn, x=Taxa, fill=Method)) + geom_bar(stat="identity", position=position_dodge(), width = 0.7) + 
  geom_errorbar(aes(ymin=Ylower, ymax=Yupper), position=position_dodge(.7), width=0.5,size=0.3) + 
  scale_y_continuous(trans="sqrt4", limits = c(0.00001,1), expand=c(0,0), labels=paste0(my_breaks*100,"%"), breaks=my_breaks) + 
  theme(axis.text.x=element_text(angle=45, hjust=1, face="italic", colour=corcol[as.numeric(factor(subset(relAbn_mean, relAbn_mean$Family != "GN Bacteria" & !relAbn_mean$Total)$Family))]), plot.title = element_text(hjust=-0.07, size=16), axis.title.x = element_blank(),
        panel.grid.major.y = element_line(colour = "black", size=0.2), panel.grid.major.x = element_blank()) + 
  ylab("Relative Abundance") + ggtitle("a") 
p2 = ggplot(subset(relAbn_mean, relAbn_mean$Family == "GN Bacteria" & !relAbn_mean$Total), aes(y=RelAbn, x=Taxa, fill=Method)) + geom_bar(stat="identity", position=position_dodge(), width = 0.7) + 
  geom_errorbar(aes(ymin=Ylower, ymax=Yupper), position=position_dodge(.7), width=0.5,size=0.3) + 
  scale_y_continuous(trans="sqrt4", limits = c(0.00001,1), expand=c(0,0), labels=paste0(my_breaks*100,"%"), breaks=my_breaks) + 
  theme(axis.text.x=element_text(angle=45, hjust=1, face="italic", colour=corcol[3], margin=margin(0,0,4,0)), plot.title = element_text(hjust=-0.07, size=16), axis.title.x = element_blank(),
        panel.grid.major.y = element_line(colour = "black", size=0.2), panel.grid.major.x = element_blank(), legend.position="") +
  ylab("Relative Abundance") + ggtitle("b")
p3 = ggplot(subset(relAbn_mean, substr(relAbn_mean$Taxa,1,5) == "Total"), aes(y=RelAbn, x=Taxa, fill=Method)) + geom_bar(stat="identity", position=position_dodge(), width = 0.7) + 
  geom_errorbar(aes(ymin=Ylower, ymax=Yupper), position=position_dodge(.7), width=0.5,size=0.3) + 
  scale_y_continuous(trans="sqrt4", limits = c(0.00001,1), expand=c(0,0), labels=paste0(my_breaks*100,"%"), breaks=my_breaks) + 
  theme(axis.text.x=ggtext::element_markdown(angle=45, hjust=1, margin=margin(0,0,-3,0), colour=corcol), plot.title = element_text(hjust=-0.07, size=16), axis.title.x = element_blank(),
        panel.grid.major.y = element_line(colour = "black", size=0.2), panel.grid.major.x = element_blank(), axis.title.y = element_blank(), axis.ticks.y = element_blank(), axis.text.y = element_blank()) +
  ylab("Relative Abundance") + ggtitle("c")
pcomb = ggpubr::ggarrange(p1,ggpubr::ggarrange(p2,p3, nrow=1, ncol=2, widths = c(0.8,0.2)), ncol=1, nrow=2)
ggsave(plot=pcomb, filename = "Fig3.png", dpi = 300, width=10, height=5.25)

#######################################################
######### Table S4
relAbn$Library = factor(relAbn$Library)
relAbn$Round = factor(relAbn$Round)
relAbn$Method = factor(relAbn$Method)
relAbn$AnimalID = factor(relAbn$AnimalID)

## Generate table S2
tabS4 = data.frame(Taxa=taxaplus, "Gram Status"=c(as.character(factor(family, levels=c("GP Bacteria","GN Bacteria", "Archaea"), labels=c("+","-","A"))), c("+","-","A")))
tabS4 = cbind(tabS4, matrix("", nrow=nrow(tabS4), ncol=11))
for(Tax in taxaplus){
  lm_relabn = lme(RelAbn ~ Method + Round + Library, random = list(~1|AnimalID, ~1|AnimalRound), data=subset(relAbn, relAbn$Taxa == Tax))
  lm_relabn_PM = predictmeans(lm_relabn,"Method",pairwise = TRUE, plot=FALSE, adj="bonferroni")
  tmp = attr(lm_relabn_PM$`Pairwise p-value`, "Letter-based representation of pairwise comparisons at significant level '0.05'")
  tmp = tmp[order(match(tmp[,1], c("GRC","TNx2","GHx2","EtOH") )),]
  tabS4[which(Tax == taxaplus), 1:11+2] = c(paste(format(round(lm_relabn_PM$mean_table[,2],5), nsmall=5), trimws(tolower(tmp[,3]))), format(round(lm_relabn_PM$mean_table[,3],5), nsmall=5), anova(lm_relabn)[-1,4])
}
colnames(tabS4)[1:11+2] = c(rep(c("GRC","TNx2","GHx2","EtOH"),2),"Method","Round","Lane")
tabS4[,c("Method","Round","Lane")] = format(matrix(round(p.adjust(as.matrix(tabS4[,c("Method","Round","Lane")]), method = "bonf"),4), ncol=3), nsmall=4)
tabS4[,c("Method","Round","Lane")][tabS4[,c("Method","Round","Lane")] == "0.0000"] = "<0.0001"

## write table out to fill.
write.csv(tabS4, file = "tabS4.csv")

#######################################################
############### Figure 4

allTaxa = merge(log10_prop_RB_subset, samInfo)
allTaxa = as.data.frame(pivot_longer(allTaxa, cols=taxa, names_to = "Taxa", values_to = "log10RelAbn"))
allTaxa = as.data.frame(pivot_wider(allTaxa, id_cols = c("AnimalID","Round"), names_from=c("Method","Taxa"), values_from = "log10RelAbn"))

GRC = allTaxa[, c("AnimalID","Round",paste0("GRC_",taxa))]
TNx2 = allTaxa[, c("AnimalID","Round",paste0("TNx2_",taxa))]
GHx2 = allTaxa[, c("AnimalID","Round",paste0("GHx2_",taxa))]

## GRC
GRCMeans = colMeans(GRC[,-c(1:2)], na.rm=T)
GRCSDs = apply(GRC[,-c(1:2)],2,sd, na.rm=T)
## TNx2
TNx2Means = colMeans(TNx2[,-(1:2)], na.rm = T)
TNx2SDs = apply(TNx2[,-(1:2)],2,sd, na.rm=T)
## GHx2
GHx2Means = colMeans(GHx2[,-(1:2)], na.rm=T)
GHx2SDs = apply(GHx2[,-(1:2)],2,sd, na.rm=T)

meansR2_GA = round(cor(GRCMeans,TNx2Means)^2,3)
sdR2_GA = round(cor(GRCSDs,TNx2SDs)^2,3)
lm_Beta_GA = summary(lm(TNx2Means~GRCMeans))
meansInt_GA = round(lm_Beta_GA$coefficients[1,1],3)
meansBeta_GA = round(lm_Beta_GA$coefficients[2,1],3) 
lm_Beta_GA = summary(lm(GRCSDs~TNx2SDs))
sdInt_GA = round(lm_Beta_GA$coefficients[1,1],3)
sdBeta_GA = round(lm_Beta_GA$coefficients[2,1],3)

meansR2_GB = round(cor(GRCMeans,GHx2Means)^2,3)
sdR2_GB = round(cor(GRCSDs,GHx2SDs)^2,3)
meansBeta_GB = round(cov(GRCMeans,GHx2Means)/var(GRCMeans),3)
sdBeta_GB = round(cov(GRCSDs,GHx2SDs)/var(GHx2SDs),3)

meansR2_AB = round(cor(TNx2Means,GHx2Means)^2,3)
sdR2_AB = round(cor(TNx2SDs,GHx2SDs)^2,3)
meansBeta_AB = round(cov(TNx2Means,GHx2Means)/var(GHx2Means),3)
sdBeta_AB = round(cov(TNx2SDs,GHx2SDs)/var(TNx2SDs),3)

png("Fig4.png",width=2000, height=1750,res=300)
par(mfrow=c(3,3),mar=c(5,4,0,1.5))
letcex = 2

## 1) A Mean SD
plot(TNx2Means,TNx2SDs,xlab="TNx2 Mean",ylab="TNx2 SD",pch=20,ylim=c(0,0.35))
legend(-8,0.4,legend = bquote(paste(bold(a))), pch = "", bty="n", inset = -0.45,xpd=T, cex=letcex)

## 2) AB Means
plot(GHx2Means,TNx2Means,xlab="GHx2 Mean",ylab="TNx2 Mean",pch=20)
abline(coef = c(0,1),col="red")
text(-4,-1,labels = bquote(R^2 == .(meansR2_AB)))
text(-4,-1.6,labels = bquote("\U03B2" == .(meansBeta_AB)))
legend(-8,0.4,legend = bquote(paste(bold(b))), pch = "", bty="n", inset = -0.45,xpd=T, cex=letcex)

## 3) GA Means
plot(GRCMeans,TNx2Means,xlab="GRC Mean",ylab="TNx2 Mean",pch=20)
abline(coef = c(0,1),col="red")
text(-4,-1,labels = bquote(R^2 == .(meansR2_GA)))
text(-4,-1.6,labels = bquote("\U03B2" == .(meansBeta_GA)))
legend(-7.8,0.4,legend = bquote(paste(bold(c))), pch = "", bty="n", inset = -0.45,xpd=T, cex=letcex)

## 4) AB SDs
plot(TNx2SDs,GHx2SDs,xlab="TNx2 SD",ylab="GHx2 SD",pch=20,xlim=c(0,0.35),ylim=c(0,0.35))
abline(coef = c(0,1),col="red")
text(0.07,0.30,labels = bquote(R^2 == .(sdR2_AB)))
text(0.07,0.25,labels = bquote("\U03B2" == .(sdBeta_AB)))
legend(-0.23,0.4,legend = bquote(paste(bold(d))), pch = "", bty="n", inset = -0.45,xpd=T, cex=letcex)

## 5) B Mean SD
plot(GHx2Means,GHx2SDs,xlab="GHx2 Mean",ylab="GHx2 SD",pch=20,ylim=c(0,0.35))
legend(-8,0.4,legend = bquote(paste(bold(e))), pch = "", bty="n", inset = -0.45,xpd=T, cex=letcex)

## 6) GB Means
plot(GRCMeans,GHx2Means,xlab="GRC Mean",ylab="GHx2 Mean",pch=20)
abline(coef = c(0,1),col="red")
text(-4,-1,labels = bquote(R^2 == .(meansR2_GB)))
text(-4,-1.6,labels = bquote("\U03B2" == .(meansBeta_GB)))
legend(-7.8,0.5,legend = bquote(paste(bold(f))), pch = "", bty="n", inset = -0.45,xpd=T, cex=letcex)

## 7) GA SDs
plot(TNx2SDs,GRCSDs,xlab="TNx2 SD",ylab="GRC SD",pch=20,xlim=c(0,0.35),ylim=c(0,0.35))
abline(coef = c(0,1),col="red")
text(0.07,0.30,labels = bquote(R^2 == .(sdR2_GA)))
text(0.07,0.25,labels = bquote("\U03B2" == .(sdBeta_GA)))
legend(-0.23,0.4,legend = bquote(paste(bold(g))), pch = "", bty="n", inset = -0.45,xpd=T, cex=letcex)

## 7) GB SDs
plot(GHx2SDs,GRCSDs,xlab="GHx2 SD",ylab="GRC SD",pch=20,xlim=c(0,0.35),ylim=c(0,0.35))
abline(coef = c(0,1),col="red")
text(0.07,0.30,labels = bquote(R^2 == .(sdR2_GB)))
text(0.07,0.25,labels = bquote("\U03B2" == .(sdBeta_GB)))
legend(-0.23,0.4,legend = bquote(paste(bold(h))), pch = "", bty="n", inset = -0.45,xpd=T, cex=letcex)

## 9) G Mean SD
plot(GRCMeans,GRCSDs,xlab="GRC Mean",ylab="GRC SD",pch=20,ylim=c(0,0.35))
legend(-7.8,0.4,legend = bquote(paste(bold(i))), pch = "", bty="n", inset = -0.45,xpd=T, cex=letcex)
dev.off()

#######################################################
############### Figure 5

log10_prop_data = merge(log10_prop_RB_subset, samInfo, sort=FALSE)

pca = prcomp(log10_prop_data[,taxa], scale = T)

upanel = function(x,y,...){
  points(x,y, col=c("red","gold","blue")[as.numeric(factor(log10_prop_data$Method))], pch=19)
}
lpanel = function(x,y,...){
  points(x,y, col=c("green","purple")[as.numeric(factor(log10_prop_data$Round))], pch=19)
}  
dpanel = function(x, ...){
  ind = which(apply(pca$x, 2, function(y) all(y==x)))
  cpoint = mean(c(min(x),max(x)))
  text(x = cpoint, y=cpoint, paste0("PC",ind,"\n(",paste0(round(summary(pca)[6]$importance[2,ind],3)*100,"%)")), cex=3)
}

png("Fig5.png", width=600*300/72, height=600*300/72, res=300)
pairs(pca$x[,1:3], upper.panel = upanel, lower.panel = lpanel, diag.panel = dpanel, text.panel = NULL, cex.axis = 1.5)
dev.off()


#######################################################
############### Figure 6

## Abbreviations for taxa on plots
taxa_pre = substr(taxa,1,3)
taxa_pre[which(taxa == "Methanobrevibacter")] = "Mtb"
taxa_pre[which(taxa == "Methanomicrobium")] = "Mtm"
taxa_pre[which(taxa == "Methanosarcina")] = "Mts"
taxa_pre[which(taxa == "Enterobacter")] = "End"
taxa_pre[which(taxa == "Enterococcus")] = "Enc"
taxa_pre[which(taxa == "Lachnobacterium")] = "Lnb"
taxa_pre[which(taxa == "Lachnoclostridium")] = "Lnc"
taxa_pre[which(taxa == "Lachnospira")] = "Lns"
taxa_pre[which(taxa == "Lactobacillus")] = "Ltb"
taxa_pre[which(taxa == "Lactococcus")] = "Ltc"
taxa_pre[which(taxa == "Propionibacterium")] = "Prp"
taxa_pre[which(taxa == "Proteus")] = "Prt"
taxa_pre[which(taxa == "Ruminobacter")] = "Rub"
taxa_pre[which(taxa == "Ruminococcus")] = "Ruc"
taxa_pre[which(taxa == "Acidaminococcus")] = "Acd"
taxa_pre[which(taxa == "Acinetobacter")] = "Acb"
taxa_pre[which(taxa == "Bacteroides")] = "Bct"
taxa_pre[which(taxa == "Megamonas")] = "Mgm"
taxa_pre[which(taxa == "Megasphaera")] = "Mgs"
taxa_pre[which(taxa == "Succinivibrio")] = "Suv"

# GRC vs TNx2
corrA = sapply(1:2, function(rd) { 
  sapply(taxa, function(y) {
    return(cor(allTaxa[which(allTaxa$Round == rd) , paste0("GRC_",y)], allTaxa[which(allTaxa$Round == rd) , paste0("TNx2_",y)], use="complete.obs"))
  })
})

# GRC vs GHx2
corrB = sapply(1:2, function(rd) { 
  sapply(taxa, function(y) {
    return(cor(allTaxa[which(allTaxa$Round == rd) , paste0("GRC_",y)], allTaxa[which(allTaxa$Round == rd) , paste0("GHx2_",y)], use="complete.obs"))
  })
})

# TNx2 vs GHx2
corrAB = sapply(1:2, function(rd) { 
  sapply(taxa, function(y) {
    return(cor(allTaxa[which(allTaxa$Round == rd) , paste0("TNx2_",y)], allTaxa[which(allTaxa$Round == rd) , paste0("GHx2_",y)], use="complete.obs"))
  })
})

## Determine size of labels based on mean relative abundance for each taxa under GRC
cm = relAbn_mean[relAbn_mean$Method == "GRC","RelAbn"]
size = cm[1:61]^(1/15)

## correlation values into data frame for plotting
data_allTaxa = data.frame(Correlation = c(corrA,corrB,corrAB), Comp=c(rep(c("GRC vs TNx2","GRC vs GHx2", "TNx2 vs GHx2"), rep(ncol(corrA)*nrow(corrA),3))), 
                          Round=rep(c("Round 1","Round 2"),rep(nrow(corrA),2)), Taxa_Full=taxa, Taxa=taxa_pre, Family=family)
data_allTaxa_wide = as.data.frame(pivot_wider(data_allTaxa, id_cols = c("Round","Taxa_Full","Taxa","Family"), names_from = Comp, values_from = Correlation))

## Correlation plots
p1 = ggplot(data_allTaxa_wide, aes(y=`GRC vs TNx2`, `GRC vs GHx2`, label=Taxa, col=Family)) + geom_text(size = rep(size*4,2)) + facet_grid(~Round) + ylim(c(0,1)) + xlim(c(0,1)) +
  geom_vline(xintercept = c(0,1), linetype="dashed") + geom_hline(yintercept = c(0,1), linetype="dashed") + 
  geom_abline(slope = 1, intercept = 0) + scale_colour_manual(values=corcol) + labs(title="") +
  coord_cartesian(clip = "off") + theme(legend.position="", plot.margin=unit(c(0.3,5,0.3,0.3),"cm"), plot.title = element_text(size=16, face="bold"))
p1 = tag_facet(p1, open="", close="", tag_pool=paste0(letters[1:2],c("             round 1","              round 2")), size=6, vjust=-0.25, hjust=0)
p2 = ggplot(data_allTaxa_wide, aes(y=`GRC vs TNx2`, `TNx2 vs GHx2`, label=Taxa, col=Family)) + geom_text(size = rep(size*4,2)) + facet_grid(~Round) + ylim(c(0,1)) + xlim(c(0,1)) +
  geom_vline(xintercept = c(0,1), linetype="dashed") + geom_hline(yintercept = c(0,1), linetype="dashed") + 
  geom_abline(slope = 1, intercept = 0) + scale_colour_manual(values=corcol) + labs(title="") +
  coord_cartesian(clip = "off") + theme(legend.position="", plot.margin=unit(c(0.3,5,0.3,0.3),"cm"), plot.title = element_text(size=16, face="bold"))
p2 = tag_facet(p2, open="", close="", tag_pool=letters[3:4], size=6, vjust=-0.25, hjust=0)
p3 = ggplot(data_allTaxa_wide, aes(y=`GRC vs GHx2`, `TNx2 vs GHx2`, label=Taxa, col=Family)) + geom_text(size = rep(size*4,2)) + facet_grid(~Round) + ylim(c(0,1)) + xlim(c(0,1)) +
  geom_vline(xintercept = c(0,1), linetype="dashed") + geom_hline(yintercept = c(0,1), linetype="dashed") + 
  geom_abline(slope = 1, intercept = 0) + scale_colour_manual(values=corcol) + labs(title="") +
  coord_cartesian(clip = "off") + theme(legend.position="", plot.margin=unit(c(0.3,5,0.3,0.3),"cm"), plot.title = element_text(size=16, face="bold"))
p3 = tag_facet(p3, open="", close="", tag_pool=letters[5:6], size=6, vjust=-0.25, hjust=0)
png("Fig6.png", width = 600*300/72, height=800*300/72, res=300)
p = egg::ggarrange(p1,p2,p3)
seq_y = rev(seq(0.1,0.9,length.out=61))
for(i in 1:length(data_allTaxa_wide$Taxa)){
  grid.text(data_allTaxa_wide$Taxa[i], x=0.8, y=seq_y[i], hjust=0, gp=gpar(fontsize=9, col = corcol[as.numeric(factor(data_allTaxa_wide$Family))[i]]))
  grid.text(data_allTaxa_wide$Taxa_Full[i], x=0.85, y=seq_y[i], hjust=0, gp=gpar(fontsize=9, col = corcol[as.numeric(factor(data_allTaxa_wide$Family))[i]]))
}
dev.off()

## average correlations
mean(corrA)
sd(corrA)
mean(corrB)
sd(corrB)
mean(corrAB)
sd(corrAB)
mean(c(corrA,corrB, corrAB))
sd(c(corrA,corrB, corrAB))

## compare the correlation for individual taxon across rounds
#taxaCorr =  as.data.frame(pivot_wider(data_allTaxa, id_cols = c("Taxa_Full","Taxa","Family"), names_from = c("Round", "Comp"), values_from = Correlation))[,c(1:4,6,8,5,7,9)]
#taxaCorr

#######################################################
############### Figure 7

corr_Taxa = merge(log10_prop_RB_subset, samInfo)
corr_Taxa = as.data.frame(pivot_longer(corr_Taxa, cols=taxa, names_to = "Taxa", values_to = "log10RelAbn"))
corr_Taxa = as.data.frame(pivot_wider(corr_Taxa, id_cols = c("AnimalID"), names_from=c("Round","Method","Taxa"), values_from = "log10RelAbn"))


# Correlation of TNx2 with the different rounds
corrA_round = sapply(taxa, function(y) {
  return(cor(corr_Taxa[,paste0("1_TNx2_",y)], corr_Taxa[,paste0("2_TNx2_",y)], use="complete.obs"))
})

# Correlation of GHx2 with the different rounds
corrB_round = sapply(taxa, function(y) {
  return(cor(corr_Taxa[,paste0("1_GHx2_",y)], corr_Taxa[,paste0("2_GHx2_",y)], use="complete.obs"))
})

# Correlation of GRC with the different rounds
corrG_round = sapply(taxa, function(y) {
  return(cor(corr_Taxa[,paste0("1_GRC_",y)], corr_Taxa[,paste0("2_GRC_",y)], use="complete.obs"))
})

corrR_data = data.frame(GRC=c(corrG_round,corrG_round), Solution=c(corrA_round,corrB_round), Method=rep(c("TNx2","GHx2"),rep(61,2)),
                        Taxa_Full=taxa, Taxa=taxa_pre, Family=family)

p1 = ggplot(subset(corrR_data, corrR_data$Method == "TNx2"), aes(y=GRC, x=Solution, label=Taxa, col=Family)) + geom_abline(intercept = 0, slope = 1) +  geom_text(size = rep(size*4,1)) + facet_grid(~Method) + 
  geom_vline(xintercept = 0, linetype="dashed") + geom_hline(yintercept = 0, linetype="dashed") + ylim(-0.1,0.5) + xlim(-0.1,0.5) +
  geom_abline(slope = 1, intercept = 0) + scale_colour_manual(values=corcol) + labs(title="") + theme(legend.position="", plot.margin=unit(c(0.3,0.3,5,0.3),"cm")) +
  coord_cartesian(clip = "off") + xlab("TNx2")
p1 = tag_facet(p1, open="", close="", tag_pool=letters[1], size=8, vjust=-0.25, hjust=0)  
p2 = ggplot(subset(corrR_data, corrR_data$Method == "GHx2"), aes(y=GRC, x=Solution, label=Taxa, col=Family)) + geom_abline(intercept = 0, slope = 1) +  geom_text(size = rep(size*4,1)) + facet_grid(~Method) + 
  geom_vline(xintercept = 0, linetype="dashed") + geom_hline(yintercept = 0, linetype="dashed") + ylim(-0.1,0.5) + xlim(-0.1,0.5) + 
  geom_abline(slope = 1, intercept = 0) + scale_colour_manual(values=corcol) + labs(title="") + theme(legend.position="", plot.margin=unit(c(0.3,0.3,5,0.3),"cm")) +
  coord_cartesian(clip = "off") + xlab("GHx2") + theme(axis.title.y=element_blank(), axis.text.y=element_blank(), axis.ticks.y=element_blank())
p2 = tag_facet(p2, open="", close="", tag_pool=letters[2], size=8, vjust=-0.25, hjust=0)  
png("Fig7.png", width = 600*300/72, height=450*300/72, res=300)
egg::ggarrange(p1,p2, nrow = 1, ncol=2)
seq_y = rep(seq(0.27,0.02,length.out=11),6)[1:61]
seq_x = rep(seq(0.01,0.85, length.out=6),rep(11,6))[1:61]
for(i in 1:length(data_allTaxa_wide$Taxa)){
  grid.text(corrR_data$Taxa[i], x=seq_x[i], y=seq_y[i], hjust=0, gp=gpar(fontsize=8.5, col = corcol[as.numeric(factor(data_allTaxa_wide$Family))[i]]))
  grid.text(data_allTaxa_wide$Taxa_Full[i], x=seq_x[i]+0.035, y=seq_y[i], hjust=0, gp=gpar(fontsize=8.5, col = corcol[as.numeric(factor(data_allTaxa_wide$Family))[i]]))
}
dev.off()

## Average correlations
mean(corrA_round)
sd(corrA_round)
mean(corrB_round)
sd(corrB_round)
mean(corrG_round)
sd(corrG_round)
mean(c(corrA_round,corrB_round,corrG_round))
sd(c(corrA_round,corrB_round,corrG_round))

#################################################
## Check the Controls:
# negative: check that the number of reads are low
summary(numReads[which(stringr::str_detect(numReads[,1], "GBSNEG")),3])

# Positive controls
summary(numReads[which(stringr::str_detect(numReads[,2], "Pos")),3]) ## no positive control samples fail

# Subset the data down to non-failed samples
samInfo = as.data.frame(read_excel(add_file2, sheet = "Data S1", guess_max = 1240))
numReads = as.data.frame(read_excel(add_file2, sheet = "Data S2", guess_max = 1280))
samInfo = merge(samInfo, numReads)
log10_prop_RB_pos = log10_prop_RB[log10_prop_RB[,1] %in% samInfo$LabID,]
log10_prop_RB_pos = log10_prop_RB_pos[samInfo$numReads > 100000, ]
samInfo_pos = samInfo[samInfo$numReads > 100000,]
samInfo_pos$Method[is.na(samInfo_pos$Method)] = paste0("Pos",as.numeric(factor(samInfo_pos$SampleID[is.na(samInfo_pos$Method)])))

# Do PCA
pca_control = prcomp(log10_prop_RB_pos[,taxa], scale=T)
p = autoplot(pca_control, frame = T, frame.type = 'norm', data=samInfo_pos, colour="Method", shape="Library") + facet_wrap(~Method, ncol=3)
#dev.new()
ggsave(plot=p, filename = "FigS5.png", width=8, height=6)
